# Supplementary material for: Identification and characterization of LIM gene family in Brassica rapa
Source: BMC Genomics. 2014 Aug 3;15(1):641. doi: 10.1186/1471-2164-15-641 (PMC4246497; doi:10.1186/1471-2164-15-641)
Supplement: Supplementary file 4 — Additional file 4: Figure S3: Microarray expressions of six LIM, one DA1 and seven DAR genes of Arabidopsis thaliana after infection with Fusarium oxysporum (created by GENEVESTIGATOR). Figure S4. Microarray expressions of six LIM, one DA1 and seven DAR genes of Arabidopsis thaliana after cold stress treatments (created by GENEVESTIGATOR). (XLS 44 KB) [file 12864_2014_6675_MOESM4_ESM.xls]

## Sheet: Gene seq
Supplemental Table 3. List of genes selected for phylogenetic analysis on the basis of deduced proteins sequences of three plant species
Gene name	Species	Translated protein
AtWLIM1	Arabidopsis thaliana	>AtWLIM1_AAM62606 MAFAGTTQKCMACDKTVYLVDKLTADNRVYHKACFRCHHCKGTLKLSNYNSFEGVLYCRPHFDQNFKRTGSLEKSFEGTPKIGKPDRPLEGERPAGTKVSNMFGGTREKCVGCDKTVYPIEKVSVNGTLYHKSCFKCTHGGCTISPSNYIAHEGKLYCKHHHIQLIKEKGNLSQLEGGGENAAKDKVVAA
AtWLIM2a	Arabidopsis thaliana	>AtWLIM2a_AAM19819 MSFTGTQQKCRACEKTVYPVELLSADGISYHKACFKCSHCKSRLQLSNYSSMEGVVYCRPHFEQLFKESGSFSKNFQSPAKPLTDKPTPELNRTPSRLAGMFSGTQDKCATCTKTVYPIEKVTVESQCYHKSCFKCSHGGCPISPSNYAALEGILYCKHHFAQLFKEKGSYNHLIKSASIKRATAAATAAAAAVAAVPES
AtWLIM2b	Arabidopsis thaliana	>AtWLIM2b_AAM60942 MSFTGTQQKCKACEKTVYAVELLSADGVGYHKSCFKCTHCKSRLQLSSYSSMEGVLYCKPHFEQLFKESGSFNKNFQSPAKSADKSTPELTRTPSRVAGRFSGTQEKCATCSKTVYPIEKVTVESQTYHKSCFKCSHGGCPISPSNYAALEGILYCKHHFAQLFKEKGSYNHLIKSASIKRSAAAAVAAGVPAASVPES
AtPLIM2a	Arabidopsis thaliana	>AtPLIM2_BAC42675 MSFTGTLDKCKACDKTVYVMDLLTLEGNTYHKSCFRCTHCKGTLVISNYSSMDGVLYCKPHFEQLFKESGNYSKNFQAGKTEKPNDHLTRTPSKLSSFFSGTQDKCATCKKTVYPLEKVTMEGESYHKTCFRCTHSGCPLTHSSYASLNGVLYCKVHFNQLFLEKGSYNHVHQAAANHRRSASSGGASPPSDDHKPDDTASIPEAKEDDAAPEAAGEEEPEPVVES
AtPLIM2b	Arabidopsis thaliana	>AtPLIM2b_BX817923 MSFTGTLDKCNVCDKTVYVVDMLSIEGMPYHKSCFRCTHCKGTLQMSNYSSMDGVLYCNTHFEQLFKESGNFSKNFQPGKTEKPELTRTPSKISSIFCGTQDKCAACEKTVYPLEKIQMEGECFHKTCFRCAHGGCTLTHSSYASLDSVLYCRHHFNQLFMEKGFYAHVLQAANHRRTASGNTLPPEPTEDVAVEAKEDNGVSES*
AtPLIM2c	Arabidopsis thaliana	>AtPLIM2c_AAY34164 MAAFTGTTDKCKACDKTVYVMDLMTLEGMPYHKSCFRCSHCNGTLVICNYSSMDGVLYCKTHFEQLFKESGNFSKNFQTAGKTEKSNDATKAPNRLSSFFSGTQDKCAACKKTVYPLEKMTMEGESYHKTCFRCAHSGCPLTHSSYAALDGVLYCKVHFSQLFLEKGNYNHVLQAAANHRRSTAEEDKTEPKEDEANPTEEETSDAAAEEHES
DA1	Arabidopsis thaliana	>DA1_AT1G19270 MGWFNKIFKGSNQRLRVGNNKHNHNVYYDNYPTASHDDEPSAADTDADNDEPHHTQEPSTSEDNTSNDQENEDIDRAIALSLLEENQEQTSISGKYSMPV DEDEQLARALQESMVVGNSPRHKSGSTYDNGNAYGAGDLYGNGHMYGGGNVYANGDIYYPRPITFQMDFRICAGCNMEIGHGRFLNCLNSLWHPECFRCY GCSQPISEYEFSTSGNYPFHKACYRERYHPKCDVCSHFIPTNHAGLIEYRAHPFWVQKYCPSHEHDATPRCCSCERMEPRNTRYVELNDGRKLCLECLDS AVMDTMQCQPLYLQIQNFYEGLNMKVEQEVPLLLVERQALNEAREGEKNGHYHMPETRGLCLSEEQTVSTVRKRSKHGTGK…
DAR1	Arabidopsis thaliana	>DAR1_AT4G36860 MGWLTKILKGSSHKFSDGQCNGRYREDRNLEGPRYSAEGSDFDKEEIECAIALSLSEQEHVIPQDDKGKK IIEYKSETEEDDDDDEDEDEEYMRAQLEAAEEEERRVAQAQIEEEEKRRAEAQLEETEKLLAKARLEEEE MRRSKAQLEEDELLAKALQESMNVGSPPRYDPGNILQPYPFLIPSSHRICVGCQAEIGHGRFLSCMGGVW HPECFCCNACDKPIIDYEFSMSGNRPYHKLCYKEQHHPKCDVCHNFIPTNPAGLIEYRAHPFWMQKYCPS HERDGTPRCCSCERMEPKDTKYLILDDGRKLCLECLDSAIMDTHECQPLYLEIREFYEGLHMKVEQQIPM LLVERSALNEAMEGEKHGHHHLPETRGL…
DAR2	Arabidopsis thaliana	>DAR2_AT2G39830 MDSSSSSSSSSPSSSYGVARVSHISNPCIFGEVGSSSSSTYRDKKWKLMKWVSKLFKSGSNGGGSGAHTNHHPPQFQEDENMVFPLPPSSLDDRSRGARDKEELDRSISLSLADNTKRPHGYGWSMDNNRDFPRPFHGGLNPSSFIPPYEPSYQYRRRQRICGGCNSDIGSGNYLGCMGTFFHPECFRCHSCGYAITEHE FSLSGTKPYHKLCFKELTHPKCEVCHHFIPTNDAGLIEYRCHPFWNQKYCPSHEYDKTARCCSCERLESWDVRYYTLEDGRSLCLECMETAITDTGECQPLYHAIRDYYEGMYMKLDQQIPMLLVQREALNDAIVGEKNGYHHMPETRGLCLSEEQTVTSVLRRPRLGAHRLVGMRTQPQRL…
DAR4/CHS3	Arabidopsis thaliana	>DAR4_AT5G17890 MEPPAARVTPSIKADCSHSVNIICEETVLHSLVSHLSAALRREGISVFVDACGLQETKFFSIKQNQPLTDGARVLVVVISDEVEFYDPWFPKFLKVIQGW QNNGHVVVPVFYGVDSLTRVYGWANSWLEAEKLTSHQSKILSNNVLTDSELVEEIVRDVYGKLYPAERVGIYARLLEIEKLLYKQHRDIRSIGIWGMPGI GKTTLAKAVFNHMSTDYDASCFIENFDEAFHKEGLHRLLKERIGKILKDEFDIESSYIMRPTLHRDKLYDKRILVVLDDVRDSLAAESFLKRLDWFGSGS LIIITSVDKQVFAFCQINQIYTVQGLNVHEALQLFSQSVFGINEPEQNDRKLSMKVIDYVNGNPLALSIYGRELMGKKSE…
DAR7	Arabidopsis thaliana	>DAR7_AT5G66610 MWCLSCFKPSTKHDPSEDRFEEETNIVTGISLYEDVILRQRRSEADQIEWAIQDSFNPQETSRCRQREEDDQIARGLQYVEETELDKSVVDEEDQQLSKI VEESLKEKGKSKQFEDDQVENDEQQALMVQESLYMVELSAQLEEDKNISTIPPLNEDAQLQKVIWESAKGKGQIEHFKDPVEEDGNLPRVDLNVNHPHSI CDGCKSAIEYGRSVHALGVNWHPECFCCRYCDKPIAMHEFSNTKGRCHITCYERSHPNCHVCKKKFPGRKYKEHPFWKEKYCPFHEVDGTPKCCSCERLE PWGTKYVMLADNRWLCVKCMECAVMDTYECQPLHFEIREFFGSLNMKVEKEFPLLLVEKEALKKAEAQEKIDNQHGVVTR…
DAR6	Arabidopsis thaliana	>DAR6_AT5G66620 MASDYYSSDDEGFGEKVGLIGEKDRFEAETIHVIEVSQHEADIQKAKQRSLATHEAEKLDLATHEAEQLDLAIQEFSRQEEEEERRRTRELENDAQIANV LQHEERERLINKKTALEDEEDELLARTLEESLKENNRRKMFEEQVNKDEQLALIVQESLNMEEYPIRLEEYKSISRRAPLDVDEQFAKAVKESLKNKGKG KQFEDEQVKKDEQLALIVQESLNMVESPPRLEENNNISTRAPVDEDEQLAKAVEESLKGKGQIKQSKDEVEGDGMLLELNPPPSLCGGCNFAVEHGGSVN ILGVLWHPGCFCCRACHKPIAIHDIENHVSNSRGKFHKSCYERYCYVCKEKKMKTYNNHPFWEERYCPVHEADGTPKCCS…
DAR5	Arabidopsis thaliana	>DAR5_AT5G66630 MPISDVASLVGGAALGAPLSEIFKLVIEEAKKVKDFKPLSQDLASTMERLVPIFNEIDMMQQGSNRGTSELKVLTETMERAGEMVHKCSRIQWYSIAKKA LYTREIKAINQDFLKFCQIELQLIQHRNQLQYMRSMGMASVSTKADLLSDIGNEFSKLCLVAQPEVVTKFWLKRPLMELKKMLFEDGVVTVVVSAPYALG KTTLVTKLCHDADVKEKFKQIFFISVSKFPNVRLIGHKLLEHIGCKANEYENDLDAMLYIQQLLKQLGRNGSILLVLDDVWAEEESLLQKFLIQLPDYKI LVTSRFEFTSFGPTFHLKPLIDDEVECRDEIEENEKLPEVNPPLSMCGGCNSAVKHEESVNILGVLWHPGCFCCRSCDKP…
DAR3	Arabidopsis thaliana	>DAR3_AT5G66640 MSCCFSCFKHDPSKDPLNTALVISRYEEEDRMVRRKRQEEDEKIEIERVKEESLKLAKQAEEKRRLEESKEQGKRIQVDDDQLAKTTSKDKGQINHSKDV VEEDVNPPPSIDGKSEIGDGTSVNPRCLCCFHCHRPFVMHEILKKGKFHIDCYKEYYRNRNCYVCQQKIPVNAEGIRKFSEHPFWKEKYCPIHDEDGTAK CCSCERLEPRGTNYVMLGDFRWLCIECMGSAVMDTNEVQPLHFEIREFFEGLFLKVDKEFALLLVEKQALNKAEEEEKIDYHRAAVTRGLCMSEEQIVPS IIKGPRMGPDNQLITDIVTESQRVSGFEVTGILIIYGLPRHGESTSFIFFVILITGYKNLKLELEEGLCQALGLRWLESQ…
OsWLIM1	Oryza sativa	>OsWLIM1_AL837527 MATSFQGTTTKCMACDKTVYLVDKLTADNRVYHKACFRCHHCKGTLKLANYNSFEGVLYCRPHFDQLFKRTGSLDKSFEGTPKVVKPEKTVENENAIKVSSAFAGTREKCVGCNKTVYPIERVTVNNTMYHKSCFKCCHGGCTISPSNYIAHEGKLYCKHHHIQLIKEKGNFSQLENDHEKASQSGSVEDEDSEY*
OsLIM	Oryza sativa	>OsLIM_BAD37892 MAAAAWGGTTQKCDSCGRTVYPVEELAADGRVYHRPCFRCTHCKATLQFSNYSSVEGVLYCKPHYDQILKSTGSLEKSFEGTSKSAKAEKSNGNKGQPNRFSSMFVGTQDKCVVCNKTVYPLEKVNLNGSSYHKSCFRCTHGGCTLSPSNNVTHEGKLYCKTHHSQLFMVKGNFSNFEDSTPNAKVDIEKQPEHEDATKNPGGPGQGDGLTEKPLESELTPEKPSQDD IVAEKQSQSSVDVPKQSESSTTVQRSEEGERVTKGESNSHVVSKKPLESSVEKPFQSSAVNLQPSGSSAAVRKPWQRNLPTDKPLLSNTTTEKSTPSSAAIEESLPSNGVDAKQPESSTASTVVKRPWQRRVATENLPQSISPSDKPSSTSADD…
OsWLIM2	Oryza sativa	>OsWLIM2_AK058507 MFSGTQQKCKVCTKTVYPMDQLSTDGVVFHRSCFKCQHCKSTLSLGNYSSIEGVPYCKPHFEQLFKETGSYNKSFQSPAKPASEKLTPELTRSPSKAARMFSGTQEKCATCSKTAYPLEKVTVEGQAYHKSCFKCSHGGCAISPSNYAALEGILYCKHHFSQLFKEKGSYNHLIKCASVKRAEAQPAPPPAAADSS*
OsPLIM2a	Oryza sativa	>OsPLIM2a_BAD25371 MSFTGTQDKCKACDKTVHFIDLLTADGVSYHKTCFKCSHCKGTLSMCNYSSMDGVLYCKTHFEQLFKETGSFSKKFSQGGKSSEKSDQGRAPSKLSSAFSGTQDKCAACQKTVYPLEKLTLEGESYHKSCFKCSHGGCILTTSSYAALNGILYCKIHFSQLFKEKGSYNHLIQTAQSKQKESEEAAPVAATEASEKEQEVPPQDAT
OsPLIM2b	Oryza sativa	>OsPLIM2b_AK069907 MSFTGTQDKCTACDKTVHFIDLLTADGVPYHKTCFKCSHCKGILSMCSYSSMDGVLYCKTHFEQLFKETGSFSKKFAPGCRSTDKELARAPSKICSAFSGTQDKCAACQKTVYPLEKLTLEGESYHKSCFKCSHGGCILTTSSYAALNGVLYCKIHFGQLFMEKGSYNHMKKKSESQEVLPEVVPEEQPAPPPPDENREDN*
OsPLIM2c	Oryza sativa	>OsPLIM2c_AK072520 MTFSGTQDKCNACDKTVHFIDLLTADSIPYHKSCFRCSHCKGTLSMCSYSSMDGVLYCKTHFEQLFKETGTFKKNFPSGTKANSEQAKIPSKLSSVFCGTQDKCTACKKTVYPLEKMTMEGECYHRTCFKCAHGGCLLTNASYASHNGILYCQNHFWQLFKKSGSYDNLLKPASAAAENTVESEVAVAEPAKEDPETEEAAKEEEEEASPEQVAEAVVEDQEHS*
OsDAR1	Oryza sativa	>OsDAR1_Os06g0182500 MGWLTKFFRGSTHKISEGQYHSKPAEETIWNGPSNSAVVTDVPSEFDNEDIARAISLSLLEEEQRKAKAI EKDMHLEEDEQLARAIQESLNVESPPRARENGNANGGNMYQPLPFMFSSGFRTCAGCHSEIGHGRFLSCM GAVWHPECFRCHACNQPIYDYEFSMSGNHPYHKTCYKERFHPKCDVCKQFIPTNMNGLIEYRAHPFWLQK YCPSHEVDGTPRCCSCERMEPRESRYVLLDDGRKLCLECLDSAVMDTSECQPLYLEIQEFYEGLNMKVEQ QVPLLLVERQALNEAMEGEKTGHHHLPETRGLCLSEEQTVSTILRRPRMAGNKVMEMITEPYRLTRRCEV TAILILYGLPRLLTGSILAHEMM…
OsDAR2	Oryza sativa	>OsDAR2_Os03g0267800 MAYSSRSCDQCSHERRSGFMKWLCAFLKGTKDGEANRRRPRVTAGEETTLWEEPVRPKKEEPPRHNNEEM DHALALALADDAKNTKERNHDKGENDEELARAIQDSLNMNPYQPYNPCAPSQTQARSRGYRVCGGCKHEI GHGHYLSCLGMYWHPQCFRCSSCRHPIREMEFTLLGTDPYHKLCYKELHHPKCDVCLQFIPTNRTGLIEY RAHPFWGQKYCPLHEHDRTPRCCSCEKMEPRNTKYMSLGDGRSLCMECLDSAIMDTGECQPLYHSIRDYY EGMNMKLDQQIPMLLVERQALNEAMEGESKGPHHMPETRGLCLSEEQTVTSILRRPRIGANRLLDMKTQP QKLTRRCEVTAILVLFGLPRLLT…
OsDAR3	Oryza sativa	>OsDAR3_Os03g0626600 MGWLSKIFKGSVNRVSRGHYNGNTHEGHSAWHTKAYEHDSDHEDIDRAIALSLSEEDQRKGKAVDEVDID HRLHEDEQLARALQESLNDEPPRQNVPVKDVHSESTPATFMPPYIFPSTGLRVCAGCKTPIGQGRFLSCM DSVWHPQCFRCFACDRPISEYEFAVHEGNPYHRSCYKELFHPKCDVCKNFIPTNKDGHIEYRAHPFWMQK YCPAHETDRTPRCCSCERMEPKDSKYITLDDGRKLCLECLNTSIMDTDECQPLYIDIQEFYEGLNMKVEQ QIPLLLVERQALNEAMEAEKTGHHLAETRGLCLSEEQIVRTILRRPVIGPGNKIVDMITGPYKLVRRCEV TAILILYGLPRLLTGSILAHEMM…
OsDAR4	Oryza sativa	>OsDAR4_Os12g0596800 MGWLNKIFKGSVNRVSRGHYDGSWHEGHSSDNARGAYDESDNEDIDRAIALSLSEEQNKGKAVDIDYNLE EDEQLARALQESLNADSPPRQNIPVENVPSEPPRELPPILFASSGSRTCAGCKNPIGHGRFLSCMDSVWH PQCFRCFACNKPISEYEFAMHEDQPYHKSCYKDFFHPKCDVCKNFIPTNRNGLIEYRAHPFWMQKYCPSH EDDGTPRCCSCERMEPMDIKYITLDDGRKLCLECLNSSIMDTPECQQLYMDIQEFFEGLNMKVEQQVPIL LVERQALNEALETEKNGHHLPETRGLCLSEEQIVRTILRRPIIGPGNRIIDMITAPYKLERRCEVTAILI LYGLPRLQTGSILAHEMMHAYLR…
PtWLIM1a	Populus trichocarpa	>PtaWLIM1a_EF035038 MAFAGTTQKCMACDKTVYLVDKLTADNRAYHKACFRCHHCKGALKLGNYNSFEGVLYCRPHFDQLFKRTGSLDKSFEGTPKIVKPEKPVDGEKPVSTKVSTMFAGTREKCFGCKNTVYPTEKVSVNGTPYHKSCFKCIHGGCTISPSNYIAHEGRLYCKHHHNQLIKEKGNLSQLEGDIEKDSMNNKTNGREVAAES*
PtWLIM1b	Populus trichocarpa	>PtaWLIM1b_EF035039 MAFAGTTQKCMACDKTVYLVDRLAADNRVYHKACFRCHHCRGTLKLGNYNSFEGVLYCRPHFDQLFKRTGSLDKSFEGTPKIVKPEKPVDGEKPISTKVSTMFAGTRDKCFGCKNTVYPTEKVSVNGTPYHKSCFKCIHGGCTISPSNYIAHEGRLYCKHHHNQLIKEKGNLSQLEGDVEKDSMNDKTNGREVSAES*
PtXLIM1a	Populus trichocarpa	>PtaXLIM1a_EF035035 MAAFSGTQQKCMACDKTVYLVDKLTADNRVFHKACFRCHHCRGTLKLSNYCSFEGVLYCRPHYDQLFKRTGSLDKSFEGTPKIVKPEKPVDNENASKVSNLFAGTREKCVGCDKTVYPIEKVTVNGTPYHRSCFKCTHGGCTISPSNYIAHEGKLYCKHHHIQLFKEKGNYSQLENEREKNPVVSITAVEIAAES*
PtXLIM1b	Populus trichocarpa	>PtaXLIM1b_EF035036 MAAFAGTQQKCMACDKTVYLVDKLTADNRIYHKACFRCHHCRGTLKLSNYSSFEGVLYCRPHYDQLFKRTGSLDKSFEGTPKIAKPEKPVDNENASKVSNLFAGTREKCVGCNKTVYPIEKVTVNGTPYHRRCFKCTHGGCTVSPSNYIAHEGKLYCKHHHIQLFKEKGNYSQLENEREKNPVTVNITAVEIAAES*
PtLIM1a	Populus trichocarpa	>PtLIM1a_DT509779 MAPFAGTTQKCKSCEKTVYFVDQLTADDKVYHKACFRCHHCKGTLKLSNYSSFEGVLYCKPHFDQLLKMTGSLDKSFKGTSKTVRVDRSADEVQSNSKVSSMFAGTQEKCVACKKTVYPIERVAVDGTSYHKACFRCAHGGCVISPSNFVAHEHRLYCRHHHNQLFKQKGNFSQLDKHEHVTPVKETAAAE*
PtLIM1b	Populus trichocarpa	>PtLIM1b_CV245577 MATFAGTTQKCKACDKTVYLVDQLTVDNKFYHKACFRCHHCKGTLKLSNYSSFEGVLYCKPHFDQLFKMTGSLDKSFEGTPKTVRGDRSADQVLSNSKVSSMFAGTQEKCVACNKTVYPLEKVAVDGTSYHKACFRCAHGGCVISPSNYVAHEHRLYCRHHHNQLFKEKGNFSQFGKQEHLTPVDETATAE*
PtWLIM2a	Populus trichocarpa	>PtaWLIM2a_EF035040 MSFTGTQQKCKACEKTVYPMELLSADGVAYHKSCFKCFHCKGTLKLSNYSSMEGVLYCKPHFDQLFKETGNFNKNFQSPAKTAEKLTPELTRSPSKAAGMFSGTQEKCATCGKTAYPLEKVTVESQAYHKSCFKCSHGGCAITPSSYAALEGVLYCKHHFSQLFKEKGSYNHLIKSASMKRAAAPVPEA*
PtWLIM2b	Populus trichocarpa	>PtdWLIM2b_CV254823 MSFTGTQQKCKACEKTVYPMELLSADGVAYHKTCFKCFHCKGTLKLSNYSSMEGVLYCKPHFEQLFKETGNFNKNFQSPAKSAEKLNPELTRSPSKAASMFSGTQEKCATCGKTAYPLEKVTVESQAYHKSCFKCSHGGCAITPSNYAALEGVLYCKHHFSQLFKEKGSYNHLIKSATMKRAAASVPEA*
PtPLIM2a	Populus trichocarpa	>PtaPLIM2a_EF035037 MAFTGTLDKCKACDKTVYFVDMMSLEGVPYHKSCFKCSHCKGTLVMSNYSSMDGVLYCKTHFEQLFKEGGDFSRNFQKGKPERTHDLSRIPSKLSSVFCGTQDKCSTCGKTVYPLEKVTMEGECYHKTCFRCAHGGCPLTHSSYAALDGVLYCKVHFAQLFMEKGTYSHVLASAAHKRSNSTTPELAGSNPEEGAAAEEEKSEEQS*
PtPLIM2b	Populus trichocarpa	>PtPLIM2b_grail3.0039003401 MAFTGTLDKCKACDKTVYVVDMMSLEGVPYHKSCFKCSHCKGTLVMSNYSSMDGVLYCKTHFEQLFKEGGDFSKNFQKGKPERTHELIRTPSKLSSVFCGTQDKCSTCGKTVYPLEKVTMEGECYHKTCFRCAHGGCPLTHSSYAALDGVLYCKVHFAQLFMEKGTYSHVLAGATHKRSTSTPPPELAESNTEEAAAAEDKSEEQS*
PtPLIM2c	Populus trichocarpa	>PtPLIM2c_gw1.I.9051.1_corrected MGFTGTLEKCKACDKTVYFIELVSADGVPYHKKCFKCSHCNGLLVMSSYSSIDGVLYCKPHYDQLFKETGNFTKKFQPYEEKKNCLTKAPSKLSSMFSGTQDKCAFCKKTAYPLEKVTVEGEFYHKSCFRCSHGGCCITPSSYAALDGILYCKAHFAQLFKQKGSYSYLTKTATMKKNAVNLPEEKSEAAENNETVPEANADANSDLAIDKRHHNS*
PtPLIM2d	Populus trichocarpa	>PtPLIM2d_gw1.III.1568.1_corrected MGFTGTLEKCKACDKTVYFIELVSADGVPYHKKCFKCSHCNGLLVMSSYSSIDGVLYCRPHYDQLFKETGNFSKKLQSSGEKKNGLTKAPSKLSSMFSGTQDKCASCKKTVYPLEKVTVEGEFFHKSCFRCSHGGCFITPSSYAALDGILYCKAHFSQLFKQKGSYSYLTKTSTMKKNAVNSPEEKSEAEQNHLTVPEASSDLAIAHENVQN*
